# Supplementary material for: New jumping spiders from the alpine meadows of the Valley of Flowers, western Himalayas, India (Araneae, Salticidae)
Source: Zookeys. 2018 Sep 5;(783):113–24. doi: 10.3897/zookeys.783.25225 (PMC6160757; doi:10.3897/zookeys.783.25225)
Supplement: XML Treatment for Nandicius vallisflorum [file zookeys.783.25225-treatment1.xml]

<!DOCTYPE tp:taxon-treatment
  PUBLIC "-//TaxonX//DTD Taxonomic Treatment Publishing DTD v0 20100105//EN" "tax-treatment-NSO.dtd">
<tp:taxon-treatment xmlns:tp="http://www.plazi.org/taxpub"><tp:treatment-meta><kwd-group><label>Taxon classification</label><kwd><named-content xmlns:xlink="http://www.w3.org/1999/xlink" content-type="kingdom">Animalia</named-content></kwd><kwd><named-content xmlns:xlink="http://www.w3.org/1999/xlink" content-type="order">Araneae</named-content></kwd><kwd><named-content xmlns:xlink="http://www.w3.org/1999/xlink" content-type="family">Salticidae</named-content></kwd></kwd-group><mixed-citation publication-type="journal"><person-group><name><surname>Caleb</surname><given-names>John T.D.</given-names></name><name><surname>Sajan</surname><given-names>S.K.</given-names></name><name><surname>Kumar</surname><given-names>Vikas</given-names></name></person-group><article-title>New jumping spiders from the alpine meadows of the Valley of Flowers, western Himalayas, India (<tp:taxon-name><tp:taxon-name-part taxon-name-part-type="order">Araneae</tp:taxon-name-part></tp:taxon-name>, <tp:taxon-name><tp:taxon-name-part taxon-name-part-type="family">Salticidae</tp:taxon-name-part></tp:taxon-name>)</article-title><source>Zookeys</source><day>5</day><month>9</month><year>2018</year><volume>2018</volume><issue>783</issue><fpage>113</fpage><lpage>124</lpage><pub-id pub-id-type="doi">10.3897/zookeys.783.25225</pub-id></mixed-citation></tp:treatment-meta><tp:nomenclature><tp:taxon-name>
                <tp:taxon-name-part taxon-name-part-type="genus" reg="Nandicius">Nandicius</tp:taxon-name-part>
                <tp:taxon-name-part taxon-name-part-type="species" reg="vallisflorum">vallisflorum</tp:taxon-name-part>
                <object-id xmlns:xlink="http://www.w3.org/1999/xlink" content-type="zoobank" xlink:type="simple">http://zoobank.org/19EA84C0-6D7A-477C-8C93-FF5737BB3D91</object-id>
              </tp:taxon-name><tp:taxon-status xmlns:xlink="http://www.w3.org/1999/xlink" xlink:type="simple">sp. n.</tp:taxon-status><xref ref-type="fig" rid="F1">Figs 1–4</xref><xref ref-type="fig" rid="F2">, 5–8</xref></tp:nomenclature><tp:treatment-sec sec-type="Holotype" id="SECID0E6IAC"><title>Holotype.</title><p>Female (<abbrev xmlns:xlink="http://www.w3.org/1999/xlink" content-type="institution" xlink:title="National Zoological Collections, Zoological Survey of India" id="ABBRID0EFJAC" xlink:type="simple">ZSI</abbrev>-CDT-AA1649) from Valley of Flowers (<named-content xmlns:xlink="http://www.w3.org/1999/xlink" content-type="dwc:verbatimCoordinates" xlink:type="simple"><named-content content-type="geo-json" specific-use="{&#34;type&#34;:&#34;Point&#34;,&#34;coordinates&#34;:[79.587640,30.723620]}" id="NCID0ENJAC" xlink:type="simple">30.72362°N, 79.58764°E</named-content></named-content>), 3567 m a.s.l., Chamoli District, Uttarakhand, India, 16 June 2017, S.K. Sajan &amp; party.</p></tp:treatment-sec><tp:treatment-sec sec-type="etymology" id="SECID0ESJAC"><title>Etymology.</title><p>The specific name is derived from the location ‘valley of flowers’ (‘vallis florum’ in Latin).</p></tp:treatment-sec><tp:treatment-sec sec-type="diagnosis" id="SECID0EXJAC"><title>Diagnosis.</title><p>Female of <italic><tp:taxon-name><tp:taxon-name-part taxon-name-part-type="genus" reg="Nandicius">N.</tp:taxon-name-part><tp:taxon-name-part taxon-name-part-type="species" reg="vallisflorum">vallisflorum</tp:taxon-name-part></tp:taxon-name></italic> sp. n. can be distinguished from other congeners except <italic><tp:taxon-name><tp:taxon-name-part taxon-name-part-type="genus" reg="Nandicius">N.</tp:taxon-name-part><tp:taxon-name-part taxon-name-part-type="species" reg="mussooriensis">mussooriensis</tp:taxon-name-part></tp:taxon-name></italic> (Prószyński, 1992) in having an epigyne with crescent shaped sclerotized margins within which the copulatory openings are present (cf. Figs <xref ref-type="fig" rid="F2">5</xref>, <xref ref-type="fig" rid="F2">7</xref> with fig. 58 in Prószyński, 1992); it can be distinguished from <italic><tp:taxon-name><tp:taxon-name-part taxon-name-part-type="genus" reg="Nandicius">N.</tp:taxon-name-part><tp:taxon-name-part taxon-name-part-type="species" reg="mussooriensis">mussooriensis</tp:taxon-name-part></tp:taxon-name></italic> by the following characters: posterior rim of epigyne sclerotized with a wide protrusion bearing wide epigynal pockets on either sides positioned between the spermathecae and the curved sclerotized margins (protrusion absent and pockets widely placed directly below spermathecae in <italic><tp:taxon-name><tp:taxon-name-part taxon-name-part-type="genus" reg="Nandicius">N.</tp:taxon-name-part><tp:taxon-name-part taxon-name-part-type="species" reg="mussooriensis">mussooriensis</tp:taxon-name-part></tp:taxon-name></italic> (cf. fig. 59 in Prószyński, 1992 with Figs <xref ref-type="fig" rid="F2">6</xref>, <xref ref-type="fig" rid="F2">8</xref>); copulatory openings present medially in the oval depressions (positioned posteriorly in <italic><tp:taxon-name><tp:taxon-name-part taxon-name-part-type="genus" reg="Nandicius">N.</tp:taxon-name-part><tp:taxon-name-part taxon-name-part-type="species" reg="mussooriensis">mussooriensis</tp:taxon-name-part></tp:taxon-name></italic>) (Figs <xref ref-type="fig" rid="F2">5</xref>, <xref ref-type="fig" rid="F2">7</xref>); proximal region of spermathecae pear-shaped (stomach-shaped in <italic><tp:taxon-name><tp:taxon-name-part taxon-name-part-type="genus" reg="Nandicius">N.</tp:taxon-name-part><tp:taxon-name-part taxon-name-part-type="species" reg="mussooriensis">mussooriensis</tp:taxon-name-part></tp:taxon-name></italic>) (Figs <xref ref-type="fig" rid="F2">6</xref>, <xref ref-type="fig" rid="F2">8</xref>).</p></tp:treatment-sec><tp:treatment-sec sec-type="description" id="SECID0E6MAC"><title>Description.</title><p><italic>Female</italic> (holotype). Total length: 4.59; carapace: 1.87 long, 1.45 wide; abdomen: 2.74 long, 1.84 wide. Carapace dark brown, with a light brown median patch present at the posterior region; the outer edge of carapace covered with pale white setae (Figure <xref ref-type="fig" rid="F1">1</xref>). Eye field covered with black hairs and pale white scales. Anterior eyes surrounded by reddish-brown orbital setae except for the lower margin lined with white setae; clypeus covered with long white hairs (Figure <xref ref-type="fig" rid="F1">4</xref>). Eye measurements: <abbrev xmlns:xlink="http://www.w3.org/1999/xlink" xlink:title="anterior median eye" id="ABBRID0EPNAC" xlink:type="simple">AME</abbrev> 0.34, <abbrev xmlns:xlink="http://www.w3.org/1999/xlink" xlink:title="anterior lateral eye" id="ABBRID0ETNAC" xlink:type="simple">ALE</abbrev> 0.15, <abbrev xmlns:xlink="http://www.w3.org/1999/xlink" xlink:title="posterior median eye" id="ABBRID0EXNAC" xlink:type="simple">PME</abbrev> 0.05, <abbrev xmlns:xlink="http://www.w3.org/1999/xlink" xlink:title="posterior lateral eye" id="ABBRID0E2NAC" xlink:type="simple">PLE</abbrev> 0.16, <abbrev xmlns:xlink="http://www.w3.org/1999/xlink" xlink:title="anterior eye row" id="ABBRID0E6NAC" xlink:type="simple">AER</abbrev> 1.12, <abbrev xmlns:xlink="http://www.w3.org/1999/xlink" xlink:title="posterior eye row" id="ABBRID0EDOAC" xlink:type="simple">PER</abbrev> 1.15, EFL 0.75. Clypeus height 0.05. Sternum oval, dark brown. Chelicerae reddish-brown, unidentate; labium and maxillae brownish (Figure <xref ref-type="fig" rid="F1">2</xref>). Legs yellowish with dark brown annulations on the segments (Figs <xref ref-type="fig" rid="F1">1–3</xref>, <xref ref-type="fig" rid="F1">4</xref>); palps yellowish clothed with dense white hairs. Leg measurements: I 2.93 (0.92, 0.59, 0.60, 0.43, 0.39); II 2.67 (0.85, 0.58, 0.48, 0.40, 0.36); III 2.92 (0.91, 0.49, 0.52, 0.55, 0.45); IV 3.69 (1.12, 0.55, 0.80, 0.74, 0.48). Leg formula: 4132. Leg spination: femora I 0400, II 0300, III 0300, IV 0300; patellae I–IV 0000; tibiae I 2006, II 1001, III 2011, IV 1013; metatarsi I 3005, II 1004, III 3021, IV 2021; tarsi I–IV 0000. Abdomen blackish with a pale white chevron shaped marking mid-dorsally accompanied by pairs of yellowish-white spots present longitudinally (Figure <xref ref-type="fig" rid="F1">1</xref>); lateral margins yellowish (Figure <xref ref-type="fig" rid="F1">3</xref>); venter with brown lateral region and broad central yellowish region covered with irregular brown spots (Figure <xref ref-type="fig" rid="F1">2</xref>). Spinnerets brownish (Figs <xref ref-type="fig" rid="F1">1</xref>, <xref ref-type="fig" rid="F1">2</xref>). Epigyne with copulatory openings located in oval depressions in the medial region separated by a thin median septum; outer, lateral rim sclerotized and crescent-shaped (Figs <xref ref-type="fig" rid="F2">5</xref>, <xref ref-type="fig" rid="F2">7</xref>); copulatory ducts diverge laterally, reaching the spermathecae; spermathecae with pear-shaped proximal portion and elongated distal portion (Figs <xref ref-type="fig" rid="F2">6</xref>, <xref ref-type="fig" rid="F2">8</xref>).</p><fig id="F1" position="float" orientation="portrait"><label>Figures 1–4.</label><caption><p><italic><tp:taxon-name><tp:taxon-name-part taxon-name-part-type="genus" reg="Nandicius">Nandicius</tp:taxon-name-part><tp:taxon-name-part taxon-name-part-type="species" reg="vallisflorum">vallisflorum</tp:taxon-name-part></tp:taxon-name></italic> sp. n., holotype female. <bold>1</bold> general appearance, dorsal view <bold>2</bold> same, ventral view <bold>3</bold> same, lateral view <bold>4</bold> front view. Scale bars: 1 mm (<bold>1–3</bold>), 0.5 mm (<bold>4</bold>).</p></caption><graphic xmlns:xlink="http://www.w3.org/1999/xlink" xlink:href="zookeys-783-113-g001.jpg" position="float" orientation="portrait" xlink:type="simple" id="oo_227001.jpg"/></fig><fig id="F2" position="float" orientation="portrait"><label>Figures 5–8.</label><caption><p><italic><tp:taxon-name><tp:taxon-name-part taxon-name-part-type="genus" reg="Nandicius">Nandicius</tp:taxon-name-part><tp:taxon-name-part taxon-name-part-type="species" reg="vallisflorum">vallisflorum</tp:taxon-name-part></tp:taxon-name></italic> sp. n., holotype female. <bold>5</bold> epigyne, ventral view <bold>6</bold> vulva, dorsal view <bold>7</bold> epigyne, ventral view <bold>8</bold> vulva, dorsal view. Abbreviations: Co – copulatory opening; Cd – copulatory duct; Ep – epigynal pocket; Fd – fertilization duct; S – spermatheca. Scale bars: 0.1 mm.</p></caption><graphic xmlns:xlink="http://www.w3.org/1999/xlink" xlink:href="zookeys-783-113-g002.jpg" position="float" orientation="portrait" xlink:type="simple" id="oo_227002.jpg"/></fig><p><italic>Male.</italic> Unknown.</p></tp:treatment-sec><tp:treatment-sec sec-type="distribution" id="SECID0EACAE"><title>Distribution.</title><p>India (Uttarakhand).</p></tp:treatment-sec></tp:taxon-treatment>
