# Supplementary material for: New jumping spiders from the alpine meadows of the Valley of Flowers, western Himalayas, India (Araneae, Salticidae)
Source: Zookeys. 2018 Sep 5;(783):113–24. doi: 10.3897/zookeys.783.25225 (PMC6160757; doi:10.3897/zookeys.783.25225)
Supplement: XML Treatment for Pellenes (Pelmultus) himalaya [file zookeys.783.25225-treatment2.xml]

<!DOCTYPE tp:taxon-treatment
  PUBLIC "-//TaxonX//DTD Taxonomic Treatment Publishing DTD v0 20100105//EN" "tax-treatment-NSO.dtd">
<tp:taxon-treatment xmlns:tp="http://www.plazi.org/taxpub"><tp:treatment-meta><kwd-group><label>Taxon classification</label><kwd><named-content xmlns:xlink="http://www.w3.org/1999/xlink" content-type="kingdom">Animalia</named-content></kwd><kwd><named-content xmlns:xlink="http://www.w3.org/1999/xlink" content-type="order">Araneae</named-content></kwd><kwd><named-content xmlns:xlink="http://www.w3.org/1999/xlink" content-type="family">Salticidae</named-content></kwd></kwd-group><mixed-citation publication-type="journal"><person-group><name><surname>Caleb</surname><given-names>John T.D.</given-names></name><name><surname>Sajan</surname><given-names>S.K.</given-names></name><name><surname>Kumar</surname><given-names>Vikas</given-names></name></person-group><article-title>New jumping spiders from the alpine meadows of the Valley of Flowers, western Himalayas, India (<tp:taxon-name><tp:taxon-name-part taxon-name-part-type="order">Araneae</tp:taxon-name-part></tp:taxon-name>, <tp:taxon-name><tp:taxon-name-part taxon-name-part-type="family">Salticidae</tp:taxon-name-part></tp:taxon-name>)</article-title><source>Zookeys</source><day>5</day><month>9</month><year>2018</year><volume>2018</volume><issue>783</issue><fpage>113</fpage><lpage>124</lpage><pub-id pub-id-type="doi">10.3897/zookeys.783.25225</pub-id></mixed-citation></tp:treatment-meta><tp:nomenclature><tp:taxon-name><tp:taxon-name-part taxon-name-part-type="genus" reg="Pellenes">Pellenes</tp:taxon-name-part> (<tp:taxon-name-part taxon-name-part-type="subgenus" reg="Pelmultus">Pelmultus</tp:taxon-name-part>) <tp:taxon-name-part taxon-name-part-type="species" reg="himalaya">himalaya</tp:taxon-name-part><object-id xmlns:xlink="http://www.w3.org/1999/xlink" content-type="zoobank" xlink:type="simple">http://zoobank.org/A5D6D940-A002-4C69-9C13-5EDB19B103BB</object-id></tp:taxon-name><tp:taxon-status xmlns:xlink="http://www.w3.org/1999/xlink" xlink:type="simple">sp. n.</tp:taxon-status><xref ref-type="fig" rid="F3">Figs 9–13</xref><xref ref-type="fig" rid="F4">, 14–19</xref><xref ref-type="fig" rid="F5">, 20–24</xref><xref ref-type="fig" rid="F6">, 25–27</xref><xref ref-type="fig" rid="F7">, 28–30</xref></tp:nomenclature><tp:treatment-sec sec-type="Holotype" id="SECID0EPEAE"><title>Holotype.</title><p>Male (<abbrev xmlns:xlink="http://www.w3.org/1999/xlink" content-type="institution" xlink:title="National Zoological Collections, Zoological Survey of India" id="ABBRID0EVEAE" xlink:type="simple">ZSI</abbrev>-CDT-AA1636) from Valley of Flowers (<named-content xmlns:xlink="http://www.w3.org/1999/xlink" content-type="dwc:verbatimCoordinates" xlink:type="simple"><named-content content-type="geo-json" specific-use="{&#34;type&#34;:&#34;Point&#34;,&#34;coordinates&#34;:[79.596150,30.711420]}" id="NCID0E4EAE" xlink:type="simple">30.71142°N, 79.59615°E</named-content></named-content>), 3256 m a.s.l., Chamoli District, Uttarakhand, India, 10 June 2017, leg. Pritam Kumar Dey.</p></tp:treatment-sec><tp:treatment-sec sec-type="Paratypes" id="SECID0ECFAE"><title>Paratypes.</title><p>3 females (<abbrev xmlns:xlink="http://www.w3.org/1999/xlink" content-type="institution" xlink:title="National Zoological Collections, Zoological Survey of India" id="ABBRID0EIFAE" xlink:type="simple">ZSI</abbrev>-CDT-AA1644, 1637, 1638); 3 males (<abbrev xmlns:xlink="http://www.w3.org/1999/xlink" content-type="institution" xlink:title="National Zoological Collections, Zoological Survey of India" id="ABBRID0ENFAE" xlink:type="simple">ZSI</abbrev>-CDT-AA1645 to 1647) and 2 subadults (<abbrev xmlns:xlink="http://www.w3.org/1999/xlink" content-type="institution" xlink:title="National Zoological Collections, Zoological Survey of India" id="ABBRID0ESFAE" xlink:type="simple">ZSI</abbrev>-CDT-AA 1639, 1648) from same location, 10.06.2017, leg. S.K. Sajan, Pritam Kumar Dey &amp; Soumyasree Sen.</p></tp:treatment-sec><tp:treatment-sec sec-type="etymology" id="SECID0EXFAE"><title>Etymology.</title><p>The specific name is a noun in apposition, referring to the great Himalayan Mountain range from where the species was collected.</p></tp:treatment-sec><tp:treatment-sec sec-type="diagnosis" id="SECID0E3FAE"><title>Diagnosis.</title><p>The males of <italic><tp:taxon-name><tp:taxon-name-part taxon-name-part-type="genus" reg="Pellenes">P.</tp:taxon-name-part><tp:taxon-name-part taxon-name-part-type="species" reg="himalaya">himalaya</tp:taxon-name-part></tp:taxon-name></italic> sp. n. can be readily distinguished from other congeners except <italic><tp:taxon-name><tp:taxon-name-part taxon-name-part-type="genus" reg="Pellenes">P.</tp:taxon-name-part><tp:taxon-name-part taxon-name-part-type="species" reg="allegrii">allegrii</tp:taxon-name-part></tp:taxon-name></italic> Caporiccao, 1935, <italic><tp:taxon-name><tp:taxon-name-part taxon-name-part-type="genus" reg="Pellenes">P.</tp:taxon-name-part><tp:taxon-name-part taxon-name-part-type="species" reg="pamiricus">pamiricus</tp:taxon-name-part></tp:taxon-name></italic> Logunov, Marusik &amp; Rakov, 1999 and <italic><tp:taxon-name><tp:taxon-name-part taxon-name-part-type="genus" reg="Pellenes">P.</tp:taxon-name-part><tp:taxon-name-part taxon-name-part-type="species" reg="bitaeniata">bitaeniata</tp:taxon-name-part></tp:taxon-name></italic> (Keyserling, 1882) in having a similar embolic division and <abbrev xmlns:xlink="http://www.w3.org/1999/xlink" xlink:title="ompound terminal apophysis" id="ABBRID0EOHAE" xlink:type="simple">CTA</abbrev>. From <italic><tp:taxon-name><tp:taxon-name-part taxon-name-part-type="genus" reg="Pellenes">P.</tp:taxon-name-part><tp:taxon-name-part taxon-name-part-type="species" reg="allegrii">allegrii</tp:taxon-name-part></tp:taxon-name></italic> it can be distinguished by the <abbrev xmlns:xlink="http://www.w3.org/1999/xlink" xlink:title="retrolateral tibial apophysis" id="ABBRID0E4HAE" xlink:type="simple">RTA</abbrev> directed at 12 o’ clock position (curving dorsally and directed at 1 o’ clock position in <italic><tp:taxon-name><tp:taxon-name-part taxon-name-part-type="genus" reg="Pellenes">P.</tp:taxon-name-part><tp:taxon-name-part taxon-name-part-type="species" reg="allegrii">allegrii</tp:taxon-name-part></tp:taxon-name></italic>; cf. Figs <xref ref-type="fig" rid="F5">22</xref>, <xref ref-type="fig" rid="F5">23</xref> with figs 69, 81 in <xref ref-type="bibr" rid="B5">Logunov et al. 1999</xref>); from <italic><tp:taxon-name><tp:taxon-name-part taxon-name-part-type="genus" reg="Pellenes">P.</tp:taxon-name-part><tp:taxon-name-part taxon-name-part-type="species" reg="pamiricus">pamiricus</tp:taxon-name-part></tp:taxon-name></italic> by the wider cymbial lobe, covering the entire <abbrev xmlns:xlink="http://www.w3.org/1999/xlink" xlink:title="retrolateral tibial apophysis" id="ABBRID0EDJAE" xlink:type="simple">RTA</abbrev> in dorsal view (protruding ventrally, covering the basal part of <abbrev xmlns:xlink="http://www.w3.org/1999/xlink" xlink:title="retrolateral tibial apophysis" id="ABBRID0EHJAE" xlink:type="simple">RTA</abbrev> in <italic><tp:taxon-name><tp:taxon-name-part taxon-name-part-type="genus" reg="Pellenes">P.</tp:taxon-name-part><tp:taxon-name-part taxon-name-part-type="species" reg="pamiricus">pamiricus</tp:taxon-name-part></tp:taxon-name></italic>; cf. Figure <xref ref-type="fig" rid="F5">24</xref> with fig. 185 in <xref ref-type="bibr" rid="B5">Logunov et al. 1999</xref>); from <italic><tp:taxon-name><tp:taxon-name-part taxon-name-part-type="genus" reg="Pellenes">P.</tp:taxon-name-part><tp:taxon-name-part taxon-name-part-type="species" reg="bitaeniata">bitaeniata</tp:taxon-name-part></tp:taxon-name></italic> by the lack of terminal protrusion of <abbrev xmlns:xlink="http://www.w3.org/1999/xlink" xlink:title="ompound terminal apophysis" id="ABBRID0EJKAE" xlink:type="simple">CTA</abbrev> and the larger cymbial lobe (<abbrev xmlns:xlink="http://www.w3.org/1999/xlink" xlink:title="ompound terminal apophysis" id="ABBRID0ENKAE" xlink:type="simple">CTA</abbrev> terminally elongated and cymbial lobe indistinct in ventrolateral view; cf. Figs <xref ref-type="fig" rid="F5">20</xref>, <xref ref-type="fig" rid="F5">21</xref>, <xref ref-type="fig" rid="F6">26</xref> with figs 8, 9 in <xref ref-type="bibr" rid="B10">Żabka 2006</xref>). In addition, <italic><tp:taxon-name><tp:taxon-name-part taxon-name-part-type="genus" reg="Pellenes">P.</tp:taxon-name-part><tp:taxon-name-part taxon-name-part-type="species" reg="himalaya">himalaya</tp:taxon-name-part></tp:taxon-name></italic> sp. n. can also be separated easily from other congeners by the relatively longer and slender tibia and metatarsus of leg I (Figure <xref ref-type="fig" rid="F6">27</xref>). Females can be easily distinguished from other species by the distinctly long and conical <abbrev xmlns:xlink="http://www.w3.org/1999/xlink" xlink:title="central blind pocket" id="ABBRID0EMLAE" xlink:type="simple">CBP</abbrev> and closely placed spermathecae (Figs <xref ref-type="fig" rid="F7">28</xref>, <xref ref-type="fig" rid="F7">30</xref>).</p></tp:treatment-sec><tp:treatment-sec sec-type="description" id="SECID0EYLAE"><title>Description.</title><p><italic>Male</italic> (holotype AA1636). Total length: 5.74; carapace: 2.88 long, 2.28 wide; abdomen: 3.07 long, 2.43 wide. Carapace black, covered with black hairs and leaf-like dull yellowish scales (Figs <xref ref-type="fig" rid="F3">9</xref>, <xref ref-type="fig" rid="F3">11–12</xref>). Anterior eyes surrounded by rusty-brown orbital setae except for the top margin with white setae. Clypeal region covered with reddish-brown hairs below the anterior eyes reaching to the ‘cheek region’. Dense white hairs forming a thick white band clothe the front edge of the carapace and runs along the entire rim. White hairs present on the basal quarter of the chelicerae (Figs <xref ref-type="fig" rid="F3">12–13</xref>). Eye measurements: <abbrev xmlns:xlink="http://www.w3.org/1999/xlink" xlink:title="anterior median eye" id="ABBRID0EMMAE" xlink:type="simple">AME</abbrev> 0.45, <abbrev xmlns:xlink="http://www.w3.org/1999/xlink" xlink:title="anterior lateral eye" id="ABBRID0EQMAE" xlink:type="simple">ALE</abbrev> 0.23, <abbrev xmlns:xlink="http://www.w3.org/1999/xlink" xlink:title="posterior median eye" id="ABBRID0EUMAE" xlink:type="simple">PME</abbrev> 0.05, <abbrev xmlns:xlink="http://www.w3.org/1999/xlink" xlink:title="posterior lateral eye" id="ABBRID0EYMAE" xlink:type="simple">PLE</abbrev> 0.21, <abbrev xmlns:xlink="http://www.w3.org/1999/xlink" xlink:title="anterior eye row" id="ABBRID0E3MAE" xlink:type="simple">AER</abbrev> 1.55, <abbrev xmlns:xlink="http://www.w3.org/1999/xlink" xlink:title="posterior eye row" id="ABBRID0EANAE" xlink:type="simple">PER</abbrev> 1.63, EFL 1.15. Clypeus height 0.21. Sternum oval, blackish (Figure <xref ref-type="fig" rid="F3">10</xref>). Chelicerae reddish-brown, unidentate; labium and maxillae dark brown with paler outer margins. Legs with blackish femora and brown patellae, tibiae and metatarsi, except yellow-brown tibia I (Figs <xref ref-type="fig" rid="F3">9</xref>, <xref ref-type="fig" rid="F3">11</xref>, <xref ref-type="fig" rid="F6">27</xref>); all tarsi light brown; femur I with ventral fringe of white setae (Figure <xref ref-type="fig" rid="F6">27</xref>). Leg measurements: I 9.08 (2.55, 1.52, 2.40, 1.72, 0.89); II 5.10 (1.64, 0.99, 1.02, 0.80, 0.65); III 5.80 (1.92, 1.07, 1.16, 1.09, 0.56); IV 5.67 (1.79, 0.90, 1.14, 1.16, 0.68). Leg formula: 1342. Spination. Legs: femora I 0400, II 0600, III 0600, IV 0300; patellae III–IV 1010; tibiae I 1006, II 1006, III 3034, IV 3024; metatarsi I 0004, II 2004, III 3034, IV 4043; tarsi I–IV 0000. Abdomen ovoid, blackish; covered with black hairs and yellowish scales. A broad median stripe of white hairs present, which continue as chevron shaped markings posteriorly; anterior margin and lateral margins outlined with pale white hairs (Figs <xref ref-type="fig" rid="F3">9</xref>, <xref ref-type="fig" rid="F3">11</xref>); ventral region brownish, with a pair of light brown longitudinal patch; spinnerets brownish (Figure <xref ref-type="fig" rid="F3">10</xref>). Pedipalps light brown except blackish femur; femur and patella covered with white hairs and scales (Figs <xref ref-type="fig" rid="F3">12–13</xref>, <xref ref-type="fig" rid="F5">24</xref>); embolus tapering, with a thin tip, accompanied by a <abbrev xmlns:xlink="http://www.w3.org/1999/xlink" xlink:title="ompound terminal apophysis" id="ABBRID0EMOAE" xlink:type="simple">CTA</abbrev>; <abbrev xmlns:xlink="http://www.w3.org/1999/xlink" xlink:title="retrolateral tibial apophysis" id="ABBRID0EQOAE" xlink:type="simple">RTA</abbrev> thick and strong with a blunt tip; cymbial lobe distinct protruding retrolaterally (Figs <xref ref-type="fig" rid="F5">20</xref>–<xref ref-type="fig" rid="F6">26</xref>).</p><fig id="F3" position="float" orientation="portrait"><label>Figures 9–13.</label><caption><p><italic><tp:taxon-name><tp:taxon-name-part taxon-name-part-type="genus" reg="Pellenes">Pellenes</tp:taxon-name-part><tp:taxon-name-part taxon-name-part-type="species" reg="himalaya">himalaya</tp:taxon-name-part></tp:taxon-name></italic> sp. n. <bold>9–11</bold> general appearance. <bold>9</bold> dorsal view (holotype) <bold>10</bold> ventral view <bold>11</bold> dorsal view of paratype (AA1646). <bold>12–13</bold> carapace, front views. <bold>12</bold> holotype <bold>13</bold> paratype (AA1645). Scale bars: 1 mm (<bold>9–11</bold>); 0.5 mm (<bold>12–13</bold>).</p></caption><graphic xmlns:xlink="http://www.w3.org/1999/xlink" xlink:href="zookeys-783-113-g003.jpg" position="float" orientation="portrait" xlink:type="simple" id="oo_227003.jpg"/></fig><p><italic>Female</italic> (paratype AA1644). Total length: 6.59; carapace: 2.65 long, 2.11 wide; abdomen: 3.97 long, 2.86 wide. Eye measurements: <abbrev xmlns:xlink="http://www.w3.org/1999/xlink" xlink:title="anterior median eye" id="ABBRID0EKQAE" xlink:type="simple">AME</abbrev> 0.44, <abbrev xmlns:xlink="http://www.w3.org/1999/xlink" xlink:title="anterior lateral eye" id="ABBRID0EOQAE" xlink:type="simple">ALE</abbrev> 0.24, <abbrev xmlns:xlink="http://www.w3.org/1999/xlink" xlink:title="posterior median eye" id="ABBRID0ESQAE" xlink:type="simple">PME</abbrev> 0.08, <abbrev xmlns:xlink="http://www.w3.org/1999/xlink" xlink:title="posterior lateral eye" id="ABBRID0EWQAE" xlink:type="simple">PLE</abbrev> 0.22, <abbrev xmlns:xlink="http://www.w3.org/1999/xlink" xlink:title="anterior eye row" id="ABBRID0E1QAE" xlink:type="simple">AER</abbrev> 1.49, <abbrev xmlns:xlink="http://www.w3.org/1999/xlink" xlink:title="posterior eye row" id="ABBRID0E5QAE" xlink:type="simple">PER</abbrev> 1.55, EFL 1.03. Clypeus height 0.35. Leg measurements: I 4.69 (1.43, 1.00, 0.96, 0.73, 0.57); II 4.01 (1.29, 0.88, 0.72, 0.59, 0.53); III 5.11 (1.65, 0.97, 0.98, 0.89, 0.62); IV 5.32 (1.67, 0.85, 1.06, 1.01, 0.73). Leg formula: 4312. Spination. Legs: femora I 0500, II 0500, III 0500, IV 0300; patellae I 0000, II 1000, III 1010, IV 1000; tibiae I 0006, II 0004, III 3023, IV 3024; metatarsi I 0004, II 0004, III 3034, IV 4043; tarsi I–IV 0000. Coloration pattern as in male (Figs <xref ref-type="fig" rid="F4">14–18</xref>). Chelicerae with two fused teeth on promargin and one tooth on the retromargin (Figure <xref ref-type="fig" rid="F4">19</xref>). Pedipalps yellowish clothed with dense white hairs (Figs <xref ref-type="fig" rid="F4">17–18</xref>). Epigyne with a long, conical <abbrev xmlns:xlink="http://www.w3.org/1999/xlink" xlink:title="central blind pocket" id="ABBRID0EORAE" xlink:type="simple">CBP</abbrev> and lateral crescent shaped openings (Figs <xref ref-type="fig" rid="F4">19</xref>, <xref ref-type="fig" rid="F7">28</xref>); internal structures shown in Figs <xref ref-type="fig" rid="F7">29</xref>, <xref ref-type="fig" rid="F7">30</xref>.</p><fig id="F4" position="float" orientation="portrait"><label>Figures 14–19.</label><caption><p><italic><tp:taxon-name><tp:taxon-name-part taxon-name-part-type="genus" reg="Pellenes">Pellenes</tp:taxon-name-part><tp:taxon-name-part taxon-name-part-type="species" reg="himalaya">himalaya</tp:taxon-name-part></tp:taxon-name></italic> sp. n., <bold>14–17</bold> paratype female (AA1644). <bold>14</bold> general appearance, dorsal view <bold>15</bold> same, lateral view <bold>16</bold> chelicerae, ventral view <bold>17</bold> front view <bold>18</bold> front view of paratype (AA1638) <bold>19</bold> epigyne, ventral view of paratype (AA1638). Scale bars: 1 mm (<bold>14–15</bold>); 0.5 mm (<bold>17–18</bold>); 0.2 mm (<bold>19</bold>).</p></caption><graphic xmlns:xlink="http://www.w3.org/1999/xlink" xlink:href="zookeys-783-113-g004.jpg" position="float" orientation="portrait" xlink:type="simple" id="oo_227004.jpg"/></fig><fig id="F5" position="float" orientation="portrait"><label>Figures 20–24.</label><caption><p><italic><tp:taxon-name><tp:taxon-name-part taxon-name-part-type="genus" reg="Pellenes">Pellenes</tp:taxon-name-part><tp:taxon-name-part taxon-name-part-type="species" reg="himalaya">himalaya</tp:taxon-name-part></tp:taxon-name></italic> sp. n., holotype male. <bold>20</bold> male left palp, ventral view <bold>21</bold> same, ventro-lateral view <bold>22</bold>, same, retrolateral view <bold>23</bold> same, dorso-lateral view <bold>24</bold> same, dorsal view. Scale bars: 0.2 mm (<bold>20–24</bold>). Abbreviations: CL – cymbial lobe; <abbrev xmlns:xlink="http://www.w3.org/1999/xlink" xlink:title="retrolateral tibial apophysis" id="ABBRID0ENUAE" xlink:type="simple">RTA</abbrev> – retrolateral tibial apophysis; Sd – sperm duct.</p></caption><graphic xmlns:xlink="http://www.w3.org/1999/xlink" xlink:href="zookeys-783-113-g005.jpg" position="float" orientation="portrait" xlink:type="simple" id="oo_227005.jpg"/></fig><fig id="F7" position="float" orientation="portrait"><label>Figures 28–30.</label><caption><p><italic><tp:taxon-name><tp:taxon-name-part taxon-name-part-type="genus" reg="Pellenes">Pellenes</tp:taxon-name-part><tp:taxon-name-part taxon-name-part-type="species" reg="himalaya">himalaya</tp:taxon-name-part></tp:taxon-name></italic> sp. n., paratype (AA1644). <bold>28</bold> epigyne, ventral view <bold>29</bold> vulva, dorsal view <bold>30</bold> same. Abbreviations: <abbrev xmlns:xlink="http://www.w3.org/1999/xlink" xlink:title="central blind pocket" id="ABBRID0EPVAE" xlink:type="simple">CBP</abbrev> – central blind pocket; Cd – copulatory duct; Fd – fertilization duct; S – spermatheca. Scale bars: 0.1 mm (<bold>28–30</bold>).</p></caption><graphic xmlns:xlink="http://www.w3.org/1999/xlink" xlink:href="zookeys-783-113-g006.jpg" position="float" orientation="portrait" xlink:type="simple" id="oo_227006.jpg"/></fig><fig id="F6" position="float" orientation="portrait"><label>Figures 25–27.</label><caption><p><italic><tp:taxon-name><tp:taxon-name-part taxon-name-part-type="genus" reg="Pellenes">Pellenes</tp:taxon-name-part><tp:taxon-name-part taxon-name-part-type="species" reg="himalaya">himalaya</tp:taxon-name-part></tp:taxon-name></italic> sp. n., holotype male. <bold>25</bold> male left palp, ventral view <bold>26</bold> same, ventro-lateral view <bold>27</bold> left leg I, prolateral view. Scale bars: 0.1 mm (<bold>25–27</bold>). Abbreviations: <abbrev xmlns:xlink="http://www.w3.org/1999/xlink" xlink:title="ompound terminal apophysis" id="ABBRID0EVWAE" xlink:type="simple">CTA</abbrev> – compound terminal apophysis; E – embolus; <abbrev xmlns:xlink="http://www.w3.org/1999/xlink" xlink:title="retrolateral tibial apophysis" id="ABBRID0EZWAE" xlink:type="simple">RTA</abbrev> – retrolateral tibial apophysis; Sd – sperm duct.</p></caption><graphic xmlns:xlink="http://www.w3.org/1999/xlink" xlink:href="zookeys-783-113-g007.jpg" position="float" orientation="portrait" xlink:type="simple" id="oo_227007.jpg"/></fig></tp:treatment-sec><tp:treatment-sec sec-type="distribution" id="SECID0ECXAE"><title>Distribution.</title><p>India (Uttarakhand).</p></tp:treatment-sec><tp:treatment-sec sec-type="variation" id="SECID0EHXAE"><title>Variation.</title><p>Body length: Male: 5.04–5.89 (n = 4). Female: 5.47–6.71 (n = 3). The thickness of the band of white hairs on the base of the chelicerae is variable within both males (Figs <xref ref-type="fig" rid="F3">12</xref>, <xref ref-type="fig" rid="F3">13</xref>) and females (Figs <xref ref-type="fig" rid="F4">17</xref>, <xref ref-type="fig" rid="F4">18</xref>).</p></tp:treatment-sec><tp:treatment-sec sec-type="natural history" id="SECID0E4XAE"><title>Natural History.</title><p>Both the new species were collected from the alpine meadows of the <abbrev xmlns:xlink="http://www.w3.org/1999/xlink" xlink:title="Valley of Flowers" id="ABBRID0EDYAE" xlink:type="simple">VOF</abbrev> (Figure <xref ref-type="fig" rid="F8">31</xref>) at altitudes ranging between 3200 to 3600 meters above mean sea level. The heterogeneous landscape ranges from the low-lying flat and gentle slopes to steep and high snow-bound areas, providing a great diversity of microhabitats resulting in a rich diversity of both flora and fauna (<xref ref-type="bibr" rid="B4">Kala 2005</xref>).</p><fig id="F8" position="float" orientation="portrait"><label>Figure 31.</label><caption><p>Alpine meadow habitat of <italic><tp:taxon-name><tp:taxon-name-part taxon-name-part-type="genus" reg="Nandicius">Nandicius</tp:taxon-name-part><tp:taxon-name-part taxon-name-part-type="species" reg="vallisflorum">vallisflorum</tp:taxon-name-part></tp:taxon-name></italic> sp. n. and <italic><tp:taxon-name><tp:taxon-name-part taxon-name-part-type="genus" reg="Pellenes">Pellenes</tp:taxon-name-part><tp:taxon-name-part taxon-name-part-type="species" reg="himalaya">himalaya</tp:taxon-name-part></tp:taxon-name></italic> sp. n. Image was kindly provided by Dibyajyoti Ghosh.</p></caption><graphic xmlns:xlink="http://www.w3.org/1999/xlink" xlink:href="zookeys-783-113-g008.jpg" position="float" orientation="portrait" xlink:type="simple" id="oo_227009.jpg"/></fig></tp:treatment-sec><ref-list><ref id="B5"><mixed-citation xmlns:xlink="http://www.w3.org/1999/xlink" xlink:type="simple"><person-group><name name-style="western"><surname>Logunov</surname><given-names>DV</given-names></name><name name-style="western"><surname>Marusik</surname><given-names>YM</given-names></name><name name-style="western"><surname>Rakov</surname><given-names>SY</given-names></name></person-group> (<year>1999</year>) <article-title>A review of the genus <italic><tp:taxon-name><tp:taxon-name-part taxon-name-part-type="genus">Pellenes</tp:taxon-name-part></tp:taxon-name></italic> in the fauna of Central Asia and the Caucasus (<tp:taxon-name><tp:taxon-name-part taxon-name-part-type="order">Araneae</tp:taxon-name-part></tp:taxon-name>, <tp:taxon-name><tp:taxon-name-part taxon-name-part-type="family">Salticidae</tp:taxon-name-part></tp:taxon-name>).</article-title><source>Journal of Natural History</source><volume>33</volume>(<issue>1</issue>): <fpage>89</fpage>–<lpage>148</lpage>. <ext-link xlink:type="simple" ext-link-type="doi" xlink:href="10.1080/002229399300489">https://doi.org/10.1080/002229399300489</ext-link></mixed-citation></ref><ref id="B10"><mixed-citation xmlns:xlink="http://www.w3.org/1999/xlink" xlink:type="simple"><person-group><name name-style="western"><surname>Żabka</surname><given-names>M</given-names></name></person-group> (<year>2006</year>) <article-title><tp:taxon-name><tp:taxon-name-part taxon-name-part-type="family">Salticidae</tp:taxon-name-part></tp:taxon-name> (<tp:taxon-name><tp:taxon-name-part taxon-name-part-type="class">Arachnida</tp:taxon-name-part></tp:taxon-name>: <tp:taxon-name><tp:taxon-name-part taxon-name-part-type="order">Araneae</tp:taxon-name-part></tp:taxon-name>) from Oriental, Australian and Pacific regions. XIX. Genus <italic><tp:taxon-name><tp:taxon-name-part taxon-name-part-type="genus">Pellenes</tp:taxon-name-part></tp:taxon-name></italic> Simon, 1876 in Australia.</article-title><source>Annales Zoologici, Warszawa</source><volume>56</volume>: <fpage>567</fpage>–<lpage>573</lpage>.</mixed-citation></ref><ref id="B4"><mixed-citation xmlns:xlink="http://www.w3.org/1999/xlink" xlink:type="simple"><person-group><name name-style="western"><surname>Kala</surname><given-names>CP</given-names></name></person-group> (<year>2005</year>) <article-title>The Valley of Flowers – A newly declared World Heritage Site.</article-title><source>Current Science</source><volume>89</volume>(<issue>6</issue>): <fpage>919</fpage>–<lpage>920</lpage>.</mixed-citation></ref></ref-list></tp:taxon-treatment>
